# Supplementary material for: A WRKY Transcription Factor, ZmWRKY82, Conferred Enhanced Drought Stress Tolerance in Maize
Source: Plants (Basel). 2025 Sep 23;14(19):2943. doi: 10.3390/plants14192943 (PMC12526500; doi:10.3390/plants14192943)
Supplement: Supplementary file 1 [file plants-14-02943-s001.zip]

Archive with 5 entries (5 files):
- Figure S1.tif
- Figure S2.tif
- Supplementary file Figures.pdf
- Supplementary file Table S1.xlsx
- ~$Supplementary file Table S1.xlsx
