# Supplementary material for: A WRKY Transcription Factor, ZmWRKY82, Conferred Enhanced Drought Stress Tolerance in Maize
Source: Plants (Basel). 2025 Sep 23;14(19):2943. doi: 10.3390/plants14192943 (PMC12526500; doi:10.3390/plants14192943)
Supplement: Supplementary file 1 [file plants-14-02943-s001.zip › Supplementary file Table S1.xlsx]

## Sheet: Sheet1
Table S1. RT-qPCR Primers used in this study
Gene ID	Forward primer sequence (5'–3')	Reverse primer sequence (5'–3')
ZmWRKY82	GCCGCTACTGCTATAAATACAAAGC	GTGCGGTGGTAGGGTGGAG
ZmWRKY82-Q	AAGAACAGCCCCAACCC	GTTGTGCATCCCCTCGTAC
ZmTUB	CTACCTCACGGCATCTGCTATGT	GTCACACACACTCGACTTCACG
ZmWRKY82-1302	ACGGGGGACTCTTGACCATGGcgATGGCGGCAGTCGGAGCG	AAGTTCTTCTCCTTTACTAGTGTTGAGGGAGCCCGGT
ZmWRKY82-pGADT7	CCATGGAGGCCAGTGAATTCATGGCGGCAGTCGGAG	AGCTCGAGCTCGATGGATCCTCAGTTGAGGGAGCCCGG
ZmWRKY82- pGBKT7	GGACCTGCATATGGCCATGGCAATGGCGGCAGTCG	CGACGGATCCCCGGGAATTCTCAGTTGAGGGAGCCCG
ZmWRKY82-35s	CGGGGGACTCTTGACCATGGCAATGGCGGCAGTCG	GTTAATTAACCCCACGTGGCAGT
ACTIN2	GGTAACATTGTGCTCAGTGGTGG	AACGACCTTAATCTTCATGCTGC
DREB2A	AAGTACCTGCGAAAGGGTCG	CCAAAGCCTGCTACCTCGAT
DREB2B	TGCAGATTACGGTTGGCCTT	CATCGTGTGGCTCGAGATGA
RD29A	ACGTCGAGACCCCGATAAC	CAATCTCCGGTACTCCTCCA
ZmWRKY82-UBI	ACGCGTATGGATTACAAGGATGACGACGATAAGATGGCGGCAGTCGGA	ACTAGTTCAGTTGAGGGAGCCCGG
ZmDREB2A	TTGAAGCCTCTGACATCTC	AACCATCACCACCATCTG
ZmNCED	CTTTGAGACTTTCCGAGCAG	AGGGAGGATAGGAAGGTAAACA
ZmERD1	CACGATACTGATGGACAT	CCTAATCTACTACACTGGAA
ZmRD20	CTCCTTTGCTGTCCATCCGT	TGAGCTCAACTCGTCTTTTGTT
